# Supplementary material for: Modified Wood Fibers Spontaneously Harvest Electricity from Moisture
Source: Polymers (Basel). 2024 Jan 17;16(2):260. doi: 10.3390/polym16020260 (PMC10818770; doi:10.3390/polym16020260)
Supplement: Supplementary file 1 [file polymers-16-00260-s001.zip]

Archive with 3 entries (3 files):
- Movie S1.mp4
- Movie S2.mp4
- supplementary.docx
